# Supplementary material for: Gene Expression Changes of Murine Cortex Homeostasis in Response to Sleep Deprivation Hint Dysregulated Aging-like Transcriptional Responses
Source: Brain Sci. 2022 Jun 24;12(7):825. doi: 10.3390/brainsci12070825 (PMC9313387; doi:10.3390/brainsci12070825)
Supplement: Supplementary file 1 [file brainsci-12-00825-s001.zip]

Archive with 1 entries (1 files):
- brainsci-1746501-supplementary.pdf
